# Supplementary material for: Spinning and corkscrewing of oceanic macroplankton revealed through in situ imaging
Source: Sci Adv. 2024 May 15;10(20):eadm9511. doi: 10.1126/sciadv.adm9511 (PMC11095445; doi:10.1126/sciadv.adm9511)
Supplement: Supplementary file 2 — Movies S1 to S6 [file sciadv.adm9511_movies_s1_to_s6.zip]

Archive with 6 entries (6 files):
- adm9511_movie_s1.mp4
- adm9511_movie_s2.mp4
- adm9511_movie_s3.mp4
- adm9511_movie_s4.mp4
- adm9511_movie_s5.mp4
- adm9511_movie_s6.mp4
