# Supplementary material for: Spinning and corkscrewing of oceanic macroplankton revealed through in situ imaging
Source: Sci Adv. 2024 May 15;10(20):eadm9511. doi: 10.1126/sciadv.adm9511 (PMC11095445; doi:10.1126/sciadv.adm9511)
Supplement: Supplementary file 3 — Data S1 [file sciadv.adm9511_data_s1.zip]

Archive with 1 entries (1 files):
- adm9511_data_s1.xlsx
