# Supplementary material for: Spinning and corkscrewing of oceanic macroplankton revealed through in situ imaging
Source: Sci Adv. 2024 May 15;10(20):eadm9511. doi: 10.1126/sciadv.adm9511 (PMC11095445; doi:10.1126/sciadv.adm9511)
Supplement: Supplementary file 3 — Data S1 [file sciadv.adm9511_data_s1.zip › adm9511_data_s1.xlsx]

## Sheet: Sheet1
Reference filename	Date (day_month_year)	Location (West Palm Beach (WPB), Kona or Panama)	Imaging system	In situ or Lab	No. zooids	Motion (spin,cork,transition)	Chain length (mm)	Chain diameter (mm)	Zooid length (mm)	Zooid diamter (mm)	Swim speed (mm s-1)	Angular velocity (radians s-1)	chirality (clockwise (cw), counterclockwise (ccw))	Jet_motion_angle (°)	Dorso-Ventral_Zooid_Stolon_angle (°)	Lateral_siphon angle (°)
A001C0122_20210709171630_0001.MOV	9_July_2021	WPB	Stereo	In situ	10	spin	89.5	10.993	18.3	17.7	494.19	-182.09	ccw
A001C0128_20210709172016_0001.MOV	9_July_2021	WPB	Stereo	In situ	71	cork	215.07	3.14	7.39	2.05	78.93	-230.4	ccw
A001C0135_20210709181303_0001.MOV	9_July_2021	WPB	Stereo	In situ	58	cork
A001C0137_20210709181410_0001.MOV	9_July_2021	WPB	Stereo	In situ	76	cork	283	5.4	7.2	4	86.64	257.5	cw
A001C0140_20210709181557_0001.MOV	9_July_2021	WPB	Stereo	In situ	31	transition
A001C0143_20210709181838_0001.MOV	9_July_2021	WPB	Stereo	In situ	61	cork
A001C0147_20210709182345_0001.MOV	9_July_2021	WPB	Stereo	In situ	32	cork	163.943	6.819	11.914	5.432			ccw
A001C0148_20210709182423_0001.MOV	9_July_2021	WPB	Stereo	In situ	10	spin	58	5.7	8.5	4	71.5	182.65	cw
A001C0148_20210709182423_0001.MOV	9_July_2021	WPB	Stereo	In situ	71	cork	193		5.4
A001C0151_20210709182557_0001.MOV	9_July_2021	WPB	Stereo	In situ	48	cork	123	4.2	4.8	2.2	47.11	92.66	cw
A001C0159_20210709183506_0001.MOV	9_July_2021	WPB	Stereo	In situ	13	transition	139.31	8.31	14.48	13.01	143.79	-114	ccw
A001C0164_20210709183900_0001.MOV	9_July_2021	WPB	Stereo	In situ	45	cork
A001C0164_20210709183900_0001.MOV	9_July_2021	WPB	Stereo	In situ	9	spin	73.7		12
A001C0164_20210709183900_0001.MOV	9_July_2021	WPB	Stereo	In situ	133	cork	195.3		3.8
A001C0165_20210709184012_0001.MOV	9_July_2021	WPB	Stereo	In situ	23	spin
A001C0165_20210709184012_0001.MOV	9_July_2021	WPB	Stereo	In situ	9	spin	57		10
A001C0165_20210709184012_0001.MOV	9_July_2021	WPB	Stereo	In situ	87	cork
A001C0166_20210709184051_0001.MOV	9_July_2021	WPB	Stereo	In situ	37	transition	217.4		10.8
A001C0166_20210709184051_0001.MOV	9_July_2021	WPB	Stereo	In situ	93	cork
A001C0166_20210709184051_0001.MOV	9_July_2021	WPB	Stereo	In situ	18	transition	47.4		6.3
A001C0166_20210709184051_0001.MOV	9_July_2021	WPB	Stereo	In situ	46	cork
A001C0167_20210709184129_0001.MOV	9_July_2021	WPB	Stereo	In situ	17	cork	306.656	21.604	20.678	9.18	148.25	-35.11	ccw
A001C0168_20210709184211_0001.MOV	9_July_2021	WPB	Stereo	In situ	45	cork
A001C0169_20210709184226_0001.MOV	9_July_2021	WPB	Stereo	In situ	21	spin
A001C0170_20210709184247_0001.MOV	9_July_2021	WPB	Stereo	In situ	16	cork	268.812	15.4	20.39	11.26	584.6	-232.56	ccw
A001C0171_20210709184313_0001.MOV	9_July_2021	WPB	Stereo	In situ	93	cork
A001C0171_20210709184313_0001.MOV	9_July_2021	WPB	Stereo	In situ	162	cork	296.4		5.7
A001C0171_20210709184313_0001.MOV	9_July_2021	WPB	Stereo	In situ	99	cork
A001C0172_20210709184345_0001.MOV	9_July_2021	WPB	Stereo	In situ	10	spin	142.071	14.698	22.941	10.791	707.17	-197.89	ccw
A001C0173_20210709184408_0001.MOV	9_July_2021	WPB	Stereo	In situ	10	cork
A001C0173_20210709184408_0001.MOV	9_July_2021	WPB	Stereo	In situ	26	cork	156		14
A001C0177_20210709184827_0001.MOV	9_July_2021	WPB	Stereo	In situ	16	spin	66.405	8.026	9.499	5.889	211.57	-229.4	ccw
A001C0178_20210709184853_0001.MOV	9_July_2021	WPB	Stereo	In situ	44	cork	182		10.4
A001C0179_20210709184957_0001.MOV	9_July_2021	WPB	Stereo	In situ	46	cork			12.5
A001C0179_20210709184957_0001.MOV	9_July_2021	WPB	Stereo	In situ	13	transition	65.2	17.8	13
A001C0179_20210709184957_0001.MOV	9_July_2021	WPB	Stereo	In situ	15	spin	75.8		10.5
A001C0179_20210709184957_0001.MOV	9_July_2021	WPB	Stereo	In situ	11	spin	62.6		9.4
A001C0179_20210709184957_0001.MOV	9_July_2021	WPB	Stereo	In situ	14	spin	79.7		8.8
A001C0179_20210709184957_0001.MOV	9_July_2021	WPB	Stereo	In situ	8	spin	90		14
A001C0179_20210709184957_0001.MOV	9_July_2021	WPB	Stereo	In situ	106	cork	139		2.4
A001C0179_20210709184957_0001.MOV	9_July_2021	WPB	Stereo	In situ	90	cork
A001C0179_20210709184957_0001.MOV	9_July_2021	WPB	Stereo	In situ	38	cork	80.6		4.9
A001C0179_20210709184957_0001.MOV	9_July_2021	WPB	Stereo	In situ	26	transition	142.2		7.3
A001C0091_20210708142454_0001.MOV	8_July_2021	WPB	Stereo	In situ	4	spin	58.361	10.987	22.044	10.987
A001C0277_20210919221557_0001	19_Sept_2021	Kona	Stereo	In situ	88	cork	249		5.4				ccw
A001C0346_20210922220601_0001	22_Sept_2021	Kona	Stereo	In situ	36	spin	180	6	7.6	5
C0034	8_July_2021	WPB	Darkfield	In situ	7	spin	41.25		9.1		76.5877
C0037	8_July_2021	WPB	Darkfield	In situ	120	cork	183		3.5		27.6716
C0038	8_July_2021	WPB	Darkfield	In situ	81	cork			4.8		20.4545
C0039	8_July_2021	WPB	Darkfield	In situ	19	spin	54.6		4.9		60.279
C0045	8_July_2021	WPB	Darkfield	In situ	68	backwards cork	126		4.2		77.69
A001C0277_20210919221557_0001	19_Sept_2021	Kona	Stereo	In situ	88	cork	249		5.4
A001C0346_20210922220601_0001	22_Sept_2021	Kona	Stereo	In situ	36	spin	180	6	7.6	5	270.84	-91.16	ccw
A002C0020_20220420230151_0001	20_April_2022	Kona	Stereo	In situ	32	spin	165		9		83.68	146.37	cw	17.391
A002C0044_20220421224612_0002	21_April_2022	Kona	Stereo	In situ	16	spin	123		9.5	4.3	66.77	113.4	cw
A002C0045_20220421224748_0001	21_April_2022	Kona	Stereo	In situ	107	cork	500		9.97	6.4	37.5433			29.8583
A001C0336_20210921222915_0001	21_Sept_2021	Kona	Stereo	In situ	17				11.806	5.368				16.2788
A001C0339_20210921223812_0001	21_Sept_2021	Kona	Stereo	In situ	12									28.404
A001C0354_20210922222311_0001	22_Sept_2021	Kona	Stereo	In situ	19									17.157
A001C0361_20210922223430_0001	22_Sept_2021	Kona	Stereo	In situ	36									19.5037
Weelia 1d	28_Feb_2017	Panama	Brightfield	In situ												17.5018
ts3_000056	28_Feb_2018	Panama	Brightfield	In situ												21.7
ts3_000128	28_Feb_2019	Panama	Brightfield	In situ												20.3691
ts3_000092	28_Feb_2020	Panama	Brightfield	In situ												16.2692
ts3_000067	28_Feb_2022	Panama	Brightfield	In situ												21.8707
Img0108	April_2022	Kona	SLR camera	Lab											19.53
Img0108	April_2022	Kona	SLR camera	Lab											16.98
Img0108	April_2022	Kona	SLR camera	Lab											20.13
Img0132	April_2022	Kona	SLR camera	Lab											17.14
Img0132	April_2022	Kona	SLR camera	Lab											20.47
Img0132	April_2022	Kona	SLR camera	Lab											12.76
KonaJJ22-525	June_July_2022	Kona	SLR camera	Lab											24.01
KonaJJ22-525	June_July_2022	Kona	SLR camera	Lab											26.97
KonaJJ22-525	June_July_2022	Kona	SLR camera	Lab											29.15
Kona09-22-838	Sept_2022	Kona	SLR camera	Lab											26.09
Kona09-22-838	Sept_2022	Kona	SLR camera	Lab											29.63
Kona09-22-838	Sept_2022	Kona	SLR camera	Lab											24.23
slomo_1488235560.mov.00_00_14_24	27_Feb_2023	Panama	Brightfield	Lab												20.7796
Weelia 2b	28_Feb_2021	Panama	Brightfield	Lab												22.3994
slomo_1488235560	27_Feb_2023	Panama	Brightfield	Lab												21.8205
Salpa cylindrica c 3-28-12	28_March_2012	Panama	Particle Image Velocimetry (Lab)	Lab
Chain A_20210919_031131	18_Sept_2021	Kona	Laser scans	Lab	20
Chain B_20210919_032802	18_Sept_2021	Kona	Laser scans	Lab	20
Chain C_20210919_034918	18_Sept_2021	Kona	Laser scans	Lab	20
Chain D_20210919_040414	18_Sept_2021	Kona	Laser scans	Lab	20
Weelia 1A_20210923_024607	18_Sept_2021	Kona	Laser scans	Lab	13											37.3
Weelia 1B_20210923_025104	22_Sept_2021	Kona	Laser scans	Lab	13
Weelia 1C_20210923_031239	22_Sept_2021	Kona	Laser scans	Lab	13
Weelia 1D_20210923_031618	22_Sept_2021	Kona	Laser scans	Lab	13
Weelia 1E_20210923_032051	22_Sept_2021	Kona	Laser scans	Lab	13
Weelia 2A_20210923_025706	22_Sept_2021	Kona	Laser scans	Lab	9
Weelia 2B_20210923_032825	22_Sept_2021	Kona	Laser scans	Lab	9
Weelia A_20220420_011113	19_April_2022	Kona	Laser scans	Lab	9
Weelia B_20220420_011341	19_April_2022	Kona	Laser scans	Lab	9
Weelia C_20220420_011512	19_April_2022	Kona	Laser scans	Lab	9
Weelia D_20220420_011722	19_April_2022	Kona	Laser scans	Lab	9
